# Supplementary material for: CRISPR/Cas9 and active genetics-based trans-species replacement of the endogenous Drosophila kni-L2 CRM reveals unexpected complexity
Source: eLife. 2017 Dec 23;6:e30281. doi: 10.7554/eLife.30281 (PMC5800851; doi:10.7554/eLife.30281)
Supplement: Figure 3—figure supplement 1—source data 1. — Raw data of wing measurements used for evaluating the phenotype of the L2 wing vein in Figure 3—figure supplement 1. [file elife-30281-fig3-figsupp1-data1.xlsx]

## Sheet: Sheet1
ri-∆3/ri-1 females
Wing number:	L2 Vein Length in pixels (L2/L3 intersection to L2/M intersection)	L2 Vein Gap Length in pixels	L2 Gap as percentage of L2 Vein
1	1861	0	0
2	1868	0	0
3	1809	202	0.11
4	1840	288	0.16
5	1858	197	0.11
6	1824	333	0.18
7	1836	300	0.16
8	1810	438	0.24
9	1856	613	0.33
Average	1840.22	263.444	0.14
Std Dev	22.1855	195.714	0.11
ri-∆3/TM3, ri-1 females
Wing number:	L2 Vein Length in pixels (L2/L3 intersection to L2/M intersection)	L2 Vein Gap Length in pixels	L2 Gap as percentage of L2 Vein
1	1868	862	0.46
2	1794	831	0.46
3	1789	802	0.45
4	1825	1036	0.57
5	1758	1147	0.65
6	1796	961	0.54
7	1759	1197	0.68
8	1795	1451	0.81
Average	1798	1035.88	0.58
Std Dev	35.5769	221.407	0.13
ri-1/TM3, ri-1 females
Wing number:	L2 Vein Length in pixels (L2/L3 intersection to L2/M intersection)	L2 Vein Gap Length in pixels	L2 Gap as percentage of L2 Vein
1	1645	1159	0.7
2	1750	990	0.57
3	1704	1233	0.72
4	1688	952	0.56
5	1679	1092	0.65
6	1643	1083	0.66
7	1647	1006	0.61
Average	1679.43	1073.57	0.64
Std Dev	39.204	99.5605	0.06
