# Supplementary material for: CRISPR/Cas9 and active genetics-based trans-species replacement of the endogenous Drosophila kni-L2 CRM reveals unexpected complexity
Source: eLife. 2017 Dec 23;6:e30281. doi: 10.7554/eLife.30281 (PMC5800851; doi:10.7554/eLife.30281)
Supplement: Figure 4—source data 1. — Raw data of phenotypical scoring of female progeny of yellow MCR / riAB-CC heterozygous female crossed to wild type males. Analyzing inheritance of copycat construct by following the GFP marker; while the MCR activity was inferred by scoring yellow body phenotypes in F2 females. [file elife-30281-fig4-data1.xlsx]

## Sheet: F2 Females-ri Phenotypes
	Yellow- Females									Percentage Calculations
	CROSS#	GFP+				Total GFP+	GFP-	Total Females		GFP+/GFP-	% GFP+	% Conversion
		GFP intensity	WT	Weak ri	ri		WT
	1-1	dim	3	4	8	43	0	43		43/0	1	1
		bright	10	7	11
		% Phenotype	0.3023	0.2558	0.4418
	2-1	dim	0	0	1	13	8	21		13/8	0.619	0.238
		bright	2	6	4
		% Phenotype	0.1538	0.4615	0.3846
	3-1	dim	6	2	5	27	0	27		27/0	1	1
		bright	1	2	11
		% Phenotype	0.2593	0.1481	0.5926
	4-1	dim	0	0	1	12	15	27		12/15	0.4444	0 (-0.11)%
		bright	3	2 crumpled	6
		% Phenotype	0.25	0.1667	0.5833
	5-3	dim	4	5	6	30	0	30		30/0	1	1
		bright	5	1	9
		% Phenotype	0.3	0.2	0.5
	7-3	dim	8	8	14	30	0	30		30/0	1	1
		bright	0	0	0
		% Phenotype	0.2667	0.2667	0.4667
	8-3	dim	14	6	8	28	3	31		28/3	0.9032	0.8064
		bright	0	0	0
		% Phenotype	0.5	0.2142	0.2857
	9-5	dim	2	8	12	22	2	24		22/2	0.9166	0.8333
		bright	0	0	0
		% Phenotype	0.0909	0.3636	0.5455
	10-5*	dim	12	8	12	32	5	37		32/5	0.8648	0.7297
		bright	0	0	0
		% Phenotype	0.375	0.25	0.375
	Total Females		70	59	108	237	33	270		237/33	0.8777	0.7555
							Omitting Cross# 2-1 & 4-1			212/10	0.9549	0.9099
