# Supplementary material for: CRISPR/Cas9 and active genetics-based trans-species replacement of the endogenous Drosophila kni-L2 CRM reveals unexpected complexity
Source: eLife. 2017 Dec 23;6:e30281. doi: 10.7554/eLife.30281 (PMC5800851; doi:10.7554/eLife.30281)
Supplement: Figure 5—source data 1. — Raw data of measurements and quanitifcations of relative L2 vein length to L3 vein length in 20 individual riCC-Mdom, wild type, and riCC-Ccap males; quantification of riCC-Mdom L2 vein shift by counting bristle numbers and measuring the angle of L2 to L3, and measurement of distance of L2 vein in riCC-Ccap from the margin of the wing. [file elife-30281-fig5-data1.xlsx]

## Sheet: Sheet1
riCC-Mdom Vein Length					WT Vein Length					riCC-Ccap Vein Length
Wing Number	L3 (pixels)	L2 (pixels)	Ratio of L2/L3		Wing Number	L3 (pixels)	L2 (pixels)	Ratio of L2/L3		Wing Number	L3 (pixels)	L2 (pixels)	Ratio of L2/L3
1	1721.18	1078.94	0.626862		1	1868.64	1468.03	0.785615		1	1484.54	202.368	0.136317
2	1679.52	1069.25	0.636639		2	1915.97	1494.62	0.780088		2	1589.95	211.296	0.132895
3	1656.67	1052.06	0.635047		3	1895.33	1503.74	0.793395		3	1489.82	230.304	0.154585
4	1706.5	1098.14	0.643508		4	1888.32	1474.85	0.781037		4	1561.06	148.8	0.0953201
5	1695.94	1074.62	0.633647		5	1879.68	1486.56	0.790858		5	1618.85	162.144	0.10016
6	1635.74	991.968	0.606432		6	1910.98	1507.78	0.789008		6	1590.24	181.632	0.114217
7	1583.14	998.592	0.630768		7	1936.8	1524.67	0.787212		7	1577.95	101.856	0.0645495
8	1684.61	1135.49	0.674037		8	1890.82	1476	0.780615		8	1555.01	183.648	0.118101
9	1505.38	943.2	0.626554		9	1908	1498.27	0.785258		9	1631.71	234.24	0.143555
10	1675.68	1112.64	0.663993		10	1853.57	1432.9	0.773047		10	1506.43	235.2	0.156131
11	1578.43	970.752	0.61501		11	1853.76	1445.95	0.78001		11	1621.25	278.88	0.172016
12	1600.42	989.664	0.618379		12	1917.12	1503.74	0.784377		12	1574.98	239.904	0.152322
13	1478.4	954.048	0.645325		13	1904.35	1467.84	0.770782		13	1611.65	170.592	0.105849
14	1580.06	993.6	0.628835		14	1901.95	1474.56	0.775288		14	1505.66	292.8	0.194466
15	1595.52	1041.7	0.652888		15	1907.33	1494.53	0.783572		15	1553.47	242.112	0.155852
16	1577.76	1018.27	0.645391		16	1889.28	1476.86	0.781707		16	1624.42	253.44	0.156019
17	1551.07	994.08	0.640899		17	1891.49	1477.06	0.780896		17	1609.25	255.936	0.159041
18	1468.7	921.504	0.627427		18	1890.43	1460.35	0.772496		18	1562.78	198.432	0.126973
19	1597.54	1011.84	0.633375		19	1904.83	1482.91	0.7785		19	1697.09	229.056	0.13497
20	1554.53	1014.62	0.652689		20	1886.21	1462.56	0.775397		20	1659.84	233.472	0.140659
average	1606.34	1023.25	0.636885		average	1894.74	1480.69	0.781458		average	1581.3	214.306	0.1357
std dev	74.4221	58.1304	0.0162189		std dev	20.5655	21.9394	0.00615372		std dev	56.2716	46.2702	0.0298909
one tailed, paired t-test against WT Ratios			1.18479e-18							one tailed, paired t-test against WT Ratios			7.67027e-27
Bristles (Number)				Angle (Degrees)				Margin Distance (mm)
Wing Number	riCC-Mdom	WT		Wing Number	riCC-Mdom	WT		Wing Number	riCC-Ccap	WT
1	29	11		1	18.76	14.062		1	0.0560038	0.0894332
2	30	10		2	18.094	13.89		2	0.0586936	0.0920269
3	29	11		3	18.944	13.642		3	0.0570605	0.0867435
4	28	10		4	18.229	13.945		4	0.0573487	0.0793468
5	31	11		5	18.507	13.679		5	0.062536	0.089049
6	31	10		6	19.943	13.597		6	0.0645533	0.0760807
7	28	12		7	19.472	13.592		7	0.054659	0.089049
8	25	11		8	18.54	13.212		8	0.0627281	0.0980788
9	29	12		9	18.517	13.17		9	0.0539866	0.0951009
10	27	13		10	18.341	13.683		10	0.0539866	0.0910663
11	33	13		11	19.252	13.254		11	0.0580211	0.0920269
12	30	12		12	19.366	13.155		12	0.0560038	0.0947166
13	29	11		13	18.012	13.587		13	0.0585014	0.0901057
14	28	11		14	18.134	13.719		14	0.0493756	0.0910663
15	30	11		15	18.95	13.168		15	0.0566763	0.0880884
16	26	10		16	18.647	13.649		16	0.0591739	0.0951009
17	30	10		17	18.251	14.169		17	0.0566763	0.0901057
18	29	12		18	18.143	13.973		18	0.0560038	0.0980788
19	29	11		19	19.12	13.578		19	0.0621518	0.0940442
20	27	11		20	17.59	13.883		20	0.0660903	0.0974063
average	28.9	11.15		average	18.6406	13.6303		average	0.0580115	0.0908357
std dev	1.83246	0.933302		std dev	0.583795	0.308913		std dev	0.00400788	0.00560168
one tailed, paired t-test		2.79953e-20		one tailed, paired t-test		1.9831e-17		one tailed, paired t-test		6.89208e-15
